# Supplementary material for: Etiology of Fever and Associated Outcomes Among Adults Receiving Chemotherapy for the Treatment of Solid Tumors in Uganda
Source: Open Forum Infect Dis. 2023 Oct 12;10(11):ofad508. doi: 10.1093/ofid/ofad508 (PMC10633783; doi:10.1093/ofid/ofad508)
Supplement: ofad508_Supplementary_Data [file ofad508_supplementary_data.zip]

Archive with 7 entries (7 files):
- Supplementary Table 2.docx
- Supplementary Table 3.docx
- Supplementary Table 4.docx
- Supplementary Figure 1.docx
- Supplementary Figure 2.docx
- Supplementary Figure 3.docx
- Supplementary Table 1.docx
